# Supplementary material for: Role of protein kinase R in the killing of Leishmania major by macrophages in response to neutrophil elastase and TLR4 via TNFα and IFNβ
Source: FASEB J. 2014 Jul;28(7):3050–63. doi: 10.1096/fj.13-245126 (PMC4210457; doi:10.1096/fj.13-245126)
Supplement: Supplemental Data [file supp_fj.13-245126_13-245126SuppData.zip]

Archive with 2 entries (2 files):
- Supplemtal Fig 1.pdf
- Supplemental Fig 2n.pdf
